# Supplementary material for: The Cytoskeleton Effectors Rho-Kinase (ROCK) and Mammalian Diaphanous-Related (mDia) Formin Have Dynamic Roles in Tumor Microtube Formation in Invasive Glioblastoma Cells
Source: Cells. 2022 May 5;11(9):1559. doi: 10.3390/cells11091559 (PMC9103681; doi:10.3390/cells11091559)
Supplement: Supplementary file 1 [file cells-11-01559-s001.zip]

Archive with 1 entries (1 files):
- cells-1643048-supplementary.pdf
